# Supplementary material for: Identification of bZIP Transcription Factors That Regulate the Development of Leaf Epidermal Cells in Arabidopsis thaliana by Single-Cell RNA Sequencing
Source: Int J Mol Sci. 2024 Feb 22;25(5):2553. doi: 10.3390/ijms25052553 (PMC10931525; doi:10.3390/ijms25052553)
Supplement: Supplementary file 1 [file ijms-25-02553-s001.zip]

Archive with 2 entries (2 files):
- ijms-2843778-supplementary Figures-IJMS.pdf
- ijms-2843778-supplementary Tables-IJMS.xlsx
